# Supplementary material for: Microbial Ecosystems in Movile Cave: An Environment of Extreme Life
Source: Life (Basel). 2023 Oct 26;13(11):2120. doi: 10.3390/life13112120 (PMC10672346; doi:10.3390/life13112120)
Supplement: Supplementary file 1 [file life-13-02120-s001.zip]

Archive with 3 entries (3 files):
- life-2666076-supplementary.pdf
- Table S1.xlsx
- Table S2.xlsx
